# Supplementary material for: Genome-wide Association Study of Susceptibility to Respiratory Syncytial Virus Hospitalization in Young Children <5 Years of age
Source: J Infect Dis. 2023 Sep 4;230(2):e333–41. doi: 10.1093/infdis/jiad370 (PMC11326809; doi:10.1093/infdis/jiad370)
Supplement: jiad370_Supplementary_Data [file jiad370_supplementary_data.zip]

Archive with 16 entries (16 files):
- Figure S1.tif
- Figure S10.tif
- Figure S11.tif
- Figure S12.tif
- Figure S13.tif
- Figure S14.tif
- Figure S15.tif
- Figure S2.tif
- Figure S3.tif
- Figure S4.tif
- Figure S7.tif
- Figure S8.tif
- Figure S9.tif
- FigureS5.tif
- FigureS6.tif
- Suppl_Figure Captions and Tables_Egeskov-Cavling et al.docx
